# Supplementary material for: The Impact of Gender-Affirming Hormone Therapy on Seizure Occurrence in Transgender and Gender-Diverse Individuals
Source: J Clin Med. 2025 May 19;14(10):3550. doi: 10.3390/jcm14103550 (PMC12111937; doi:10.3390/jcm14103550)
Supplement: Supplementary file 1 [file jcm-14-03550-s001.zip]

Archive with 1 entries (1 files):
- jcm-3571441-supplementary.pdf
